# Supplementary material for: Unexpected Noncovalent Off-Target Activity of Clinical BTK Inhibitors Leads to Discovery of a Dual NUDT5/14 Antagonist
Source: J Med Chem. 2024 Apr 18;67(9):7245–59. doi: 10.1021/acs.jmedchem.4c00072 (PMC11089510; doi:10.1021/acs.jmedchem.4c00072)
Supplement: Supplementary file 2 — jm4c00072_si_002.csv [file jm4c00072_si_002.csv]

Compound	SMILES	NUDT5 IC50 (µM)	NUDT14 IC50 (µM)
1	NC1=C2C(N([C@H]3CN(C(C=C)=O)CCC3)N=C2C4=CC=C(OC5=CC=CC=C5)C=C4)=NC=N1	0.837 ± 0.329	0.990 ± 0.110
2	NC1=NC=CN2C1=C(C3=CC=C(C(NC4=NC=CC=C4)=O)C=C3)N=C2[C@@H]5CCCN5C(C#CC)=O	not active	not tested
3	FC1=CC(C(N)=O)=C(NC(C)=C2C)C2=C1N3C[C@@H](NC(C#CC)=O)CCC3	not active	not tested
4	NC1=C(C2=CC=C(OC3=CC=CC=C3)C=C2)C(NCC4CCN(C(C=C)=O)CC4)=NC=N1	13.9 ± 0.62	not tested
5	NC1=C2C(N([C@H]3CN(C(C=C)=O)CCC3)N=C2C4=CC=C(OC5=CC(C#C)=CC=C5)C=C4)=NC=N1	21.2 ± 1.02	not tested
6	CN(C(N1C)=O)C2=C(C1=O)N(CC3=NN=C(O3)C4=CC=C(C(Cl)=C4)Cl)C(N5CCNCC5)=N2	not tested	not tested
7	CN(C(N=C1N(CC2)CCN2CCCCN)=C(N1CC3=NN=C(C4=CC=C(Cl)C(Cl)=C4)O3)C5=O)C(N5C)=O	not tested	not tested
8	CN(C(N=C1N(CC2)CCN2CCCCNC(CCC3=CC=C4N3[B-](F)(F)[N+]5=C(C6=CC=CN6)C=CC5=C4)=O)=C(N1CC7=NN=C(C8=CC=C(Cl)C(Cl)=C8)O7)C9=O)C(N9C)=O	not tested	not tested
9	NC1=C2C(N(C3CCN(C)CC3)N=C2C4=CC=C(C=C4)OC5=CC=CC=C5)=NC=N1	0.270 ± 0.027	0.162 ± 0.005
10	NC1=C2C(N(C)N=C2C3=CC=C(OC4=CC=CC=C4)C=C3)=NC=N1	0.487 ± 0.010	0.263 ± 0.031
11	NC1=C2C(NN=C2C3=CC=C(OC4=CC=CC=C4)C=C3)=NC=N1	2.04 ± 0.240	0.519 ± 0.084
12	NC1=C2C(N(C3CCN(C)CC3)N=C2C4=CCN(C(C=C)=O)CC4)=NC=N1	not active	not active
13	NC1=C2C(N(C3CCN(C)CC3)N=C2C4=CCCN(C(C=C)=O)C4)=NC=N1	not active	3.72 ± 0.190
14	NC1=C2C(N(C3CCN(C)CC3)N=C2C4=CC=C(CNC(C=C)=O)C=C4)=NC=N1	13.8 ± 0.900	1.64 ± 0.140
15	NC1=C2C(N(C3CCN(C)CC3)N=C2C4CCN(C(C=C)=O)CC4)=NC=N1	not active	not active
16	NC1=C2C(NN=C2Br)=NC=N1	not tested	not tested
17a	NC1=C2C(N(C3CCN(C)CC3)N=C2Br)=NC=N1	not tested	not tested
17b	NC1=C2C(N(C)N=C2Br)=NC=N1	not tested	not tested
18a	NC1=C2C(N(C3CCN(C)CC3)N=C2C(CC4)=CCN4C(OC(C)(C)C)=O)=NC=N1	not tested	not tested
18b	NC1=C2C(N(C3CCN(C)CC3)N=C2C(C4)=CCCN4C(OC(C)(C)C)=O)=NC=N1	not tested	not tested
18c	NC1=C2C(N(C3CCN(C)CC3)N=C2C4=CC=C(CNC(OC(C)(C)C)=O)C=C4)=NC=N1	not tested	not tested
19	NC1=C2C(N(C3CCN(C)CC3)N=C2C4CCN(CC4)C(OC(C)(C)C)=O)=NC=N1	not tested	not tested
N-Boc-protected 7	CN1C(N(C)C(C2=C1N=C(N3CCN(CCCCNC(OC(C)(C)C)=O)CC3)N2CC4=NN=C(O4)C5=CC=C(Cl)C(Cl)=C5)=O)=O	not tested	not tested
